# Supplementary material for: Binding to DCAF1 distinguishes TASOR and SAMHD1 degradation by HIV-2 Vpx
Source: PLoS Pathog. 2021 Oct 26;17(10):e1009609. doi: 10.1371/journal.ppat.1009609 (PMC8570500; doi:10.1371/journal.ppat.1009609)
Supplement: S1 Data — (ZIP) [file ppat.1009609.s008.zip]

Archive with 3 entries (2 files):
- Martin_Matkovic_et al._S1 Data.xlsx
- __MACOSX/
- __MACOSX/._Martin_Matkovic_et al._S1 Data.xlsx
