# Supplementary material for: Binding to DCAF1 distinguishes TASOR and SAMHD1 degradation by HIV-2 Vpx
Source: PLoS Pathog. 2021 Oct 26;17(10):e1009609. doi: 10.1371/journal.ppat.1009609 (PMC8570500; doi:10.1371/journal.ppat.1009609)
Supplement: S1 Data — (ZIP) [file ppat.1009609.s008.zip › Martin_Matkovic_et al._S1 Data.xlsx]

## Sheet: Fig. 3B
Fig. 3B: J-Lat A1 reactivation - % of GFP positive cells
	No	Empty	WT	Q47A	V48A	QV47-48AA
	21.77	24.26	48.61	48.32	30.02	27.31
	20.29	21.73	35.51	35	27.08	24.72
		22.9	36.3	37.06	28.93	26.11

## Sheet: Fig. 4B
Fig. 4B: J-Lat A1 reactivation - % of GFP positive cells
Graphic 1		No	Empty	WT	R42A	QV	Q47A	V48A	E30A	R34A	E43A	F46I	R51A	RQV
		20.29	21.73	35.51	22.63	24.72	35	27.08	36.15	29.37	27.33	28.65	31.87	21.57
			22.9	36.3	22.18	26.11	37.06	28.93	34.86	30.53	27.75	29.01	31.93	20.53
Graphic 2		No	Empty	WT	V37A	N38A	W49A	C89A
		31.27	36.11	60.36	35.58	36.35	34.84	34.6
		31.14	34.17	58.35	34.25	33.56	32.1	31.41
			33.09	58.6	33.99	33.06	33.38	31.68
Graphic 3		No	Empty	WT	Q50A	R54A	D58A	L90A
		31.27	35.82	50.49	52.57	48.82	35.16	32.45
		29.45	34.58	47.17	45.74	43.41	33.23	31.69
			35.87		45.58	41.94	33.95	31.37

## Sheet: Fig. 5B
Fig. 5B: Ratio of DCAF1/Vpx binding
	WT	R34A	R42A	RR
	1	0.770997	0.718064
	1	0.446959	0.545728
	1	0.118436	0.170122	0.00408403
	1	0.442547	0.655836	0.282
	1	0.161459	0.519271	0.0387462
	1	0.633657	0.65016	0.151832

## Sheet: Fig. 5D
Fig. 5D: J-Lat A1 reactivation - % of GFP positive cells
	No	Empty	WT	R34A	R42A	RR
	25.32	28.76	50.71	42.02	30.59	28.81
		31.11	52.58	45.31	30.78	28.34
	32.1	32.43	52.85	44.72	34.3	32.16
